# Supplementary material for: Host co-factors of the retrovirus-like transposon Ty1
Source: Mob DNA. 2012 Aug 2;3:12. doi: 10.1186/1759-8753-3-12 (PMC3522557; doi:10.1186/1759-8753-3-12)
Supplement: Additional file 1 — Table of RHF genes, human homologs and Ty1 cDNA levels in rhfΔ mutants. [file 1759-8753-3-12-S1.xlsx]

## Sheet: results-table.tsv
Gene > secondaryIdentifier	Gene > symbol	cDNA levela	# samplesb	Human Homologuec	E value	Gene > description
YFL056C	AAD6	1.39	1	Q14722-2	9e-10	Putative aryl-alcohol dehydrogenase; involved in oxidative stress response; similar to P. chrysosporium aryl-alcohol dehydrogenase; expression induced in cells treated with the mycotoxin patulin
YMR289W	ABZ2	0.8	2	No Hitsd		Aminodeoxychorismate lyase (4-amino-4-deoxychorismate lyase), catalyzes the third step in para-aminobenzoic acid biosynthesis; involved in folic acid biosynthesis
YJR105W	ADO1	2.05	1	P55263	1e-61	Adenosine kinase, required for the utilization of S-adenosylmethionine (AdoMet); may be involved in recycling adenosine produced through the methyl cycle
YDR085C	AFR1	0.42	2	No Hitsd		Protein required for pheromone-induced projection (shmoo) formation; regulates septin architecture during mating; has an RVXF motif that mediates targeting of Glc7p to mating projections; interacts with Cdc12p
YMR169C	ALD3	1.19	1	P00352	1e-123	Cytoplasmic aldehyde dehydrogenase, involved in beta-alanine synthesis; uses NAD+ as the preferred coenzyme; very similar to Ald2p; expression is induced by stress and repressed by glucose
YIL040W	APQ12	1.39	1	No Hitsd		Protein required for nuclear envelope morphology, nuclear pore complex localization, mRNA export from the nucleus; exhibits synthetic lethal genetic interactions with genes involved in lipid metabolism
YOL058W	ARG1	1.11	1	Q5T6L4	1e-116	Arginosuccinate synthetase, catalyzes the formation of L-argininosuccinate from citrulline and L-aspartate in the arginine biosynthesis pathway; potential Cdc28p substrate
YBL069W	AST1	2.46	2	Q8WWV3	4e-12	Peripheral membrane protein that interacts with the plasma membrane ATPase Pma1p and has a role in its targeting to the plasma membrane, possibly by influencing its incorporation into lipid rafts
YPR049C	ATG11	0.52	7	D6W5D1	1e-10	Adapter protein for pexophagy and the cytoplasm-to-vacuole targeting (Cvt) pathway; directs receptor-bound cargo to the phagophore assembly site (PAS) for packaging into vesicles; required for recruiting other proteins to the (PAS)
YPL166W	ATG29	1.05	1	No Hitsd		Autophagy-specific protein that is required for recruitment of other ATG proteins to the pre-autophagosomal structure (PAS); interacts with Atg17p and localizas to the PAS in a manner interdependent with Atg17p and Cis1p; not conserved
YBL099W	ATP1	4.82	2	P25705	0	Alpha subunit of the F1 sector of mitochondrial F1F0 ATP synthase, which is a large, evolutionarily conserved enzyme complex required for ATP synthesis; phosphorylated
YDR377W	ATP17	0.34	2	No Hitsd		Subunit f of the F0 sector of mitochondrial F1F0 ATP synthase, which is a large, evolutionarily conserved enzyme complex required for ATP synthesis
YBR068C	BAP2	1.28	1	P30825	1e-11	High-affinity leucine permease, functions as a branched-chain amino acid permease involved in the uptake of leucine, isoleucine and valine; contains 12 predicted transmembrane domains
YDR375C	BCS1	1.43	1	Q9Y276	1e-118	Mitochondrial protein of the AAA ATPase family; has ATP-dependent chaperone activity; required for assembly of Rip1p and Qcr10p into cytochrome bc(1) complex; mutations in human homolog BCS1L are linked to neonatal mitochondrial diseases
YJR025C	BNA1	3.63	1	P46952	3e-29	3-hydroxyanthranilic acid dioxygenase, required for the de novo biosynthesis of NAD from tryptophan via kynurenine; expression regulated by Hst1p
YPL084W	BRO1	1.54	3	Q8WUM4	2e-38	Cytoplasmic class E vacuolar protein sorting (VPS) factor that coordinates deubiquitination in the multivesicular body (MVB) pathway by recruiting Doa4p to endosomes
YOR078W	BUD21	0.29	2	Q9UMY1	2e-06	Component of small ribosomal subunit (SSU) processosome that contains U3 snoRNA; originally isolated as bud-site selection mutant that displays a random budding pattern
YNL288W	CAF40	1	2	Q92600	4e-88	Evolutionarily conserved subunit of the CCR4-NOT complex involved in controlling mRNA initiation, elongation and degradation; binds Cdc39p
YLR438W	CAR2	1.4	1	P04181	1e-111	L-ornithine transaminase (OTAse), catalyzes the second step of arginine degradation, expression is dually-regulated by allophanate induction and a specific arginine induction process; not nitrogen catabolite repression sensitive
YDR270W	CCC2	1.14	2	P35670	1e-149	Cu(+2)-transporting P-type ATPase, required for export of copper from the cytosol into an extracytosolic compartment; has similarity to human proteins involved in Menkes and Wilsons diseases
YKR066C	CCP1	1.38	1	No Hitsd		Mitochondrial cytochrome-c peroxidase; degrades reactive oxygen species in mitochondria, involved in the response to oxidative stress
YAL021C	CCR4	0.65	3	Q9ULM6	2e-82	Component of the CCR4-NOT transcriptional complex, which is involved in regulation of gene expression; component of the major cytoplasmic deadenylase, which is involved in mRNA poly(A) tail shortening
YCR094W	CDC50	0.38	2	Q9NV96	3e-53	Endosomal protein that interacts with phospholipid flippase Drs2p; interaction with Cdc50p is essential for Drs2p catalytic activity; mutations affect cell polarity and polarized growth; similar to Ynr048wp and Lem3p
YNR075W	COS10	3.09	1	No Hitsd		Protein of unknown function, member of the DUP380 subfamily of conserved, often subtelomerically-encoded proteins
YOR302W	CPA1 µORF	0.98	1	No Hitsd		CPA1 uORF, Arginine attenuator peptide, regulates translation of the CPA1 mRNA
YJR032W	CPR7	0.67	2	Q6FGM6	1e-42	Peptidyl-prolyl cis-trans isomerase (cyclophilin), catalyzes the cis-trans isomerization of peptide bonds N-terminal to proline residues; binds to Hsp82p and contributes to chaperone activity
YDL142C	CRD1	0.63	2	Q9UJA2	1e-21	Cardiolipin synthase; produces cardiolipin, which is a phospholipid of the mitochondrial inner membrane that is required for normal mitochondrial membrane potential and function; also required for normal vacuolar ion homeostasis
YPR135W	CTF4		0	O75717	1e-22	Chromatin-associated protein, required for sister chromatid cohesion; interacts with DNA polymerase alpha (Pol1p) and may link DNA synthesis to sister chromatid cohesion
YDR151C	CTH1	0.3	2	B4DG15	2e-17	Member of the CCCH zinc finger family; has similarity to mammalian Tis11 protein, which activates transcription and also has a role in mRNA degradation; may function with Tis11p in iron homeostasis
YPR111W	DBF20	0.45	3	Q9Y2H1	7e-64	Ser/Thr kinase involved in late nuclear division, one of the mitotic exit network (MEN) proteins; necessary for the execution of cytokinesis
YKR024C	DBP7	<0.01	2	Q9H8H2	9e-81	Putative ATP-dependent RNA helicase of the DEAD-box family involved in ribosomal biogenesis; essential for growth under anaerobic conditions
YOL052C-A	DDR2	0.74	2	No Hitsd		Multistress response protein, expression is activated by a variety of xenobiotic agents and environmental or physiological stresses
YIL049W	DFG10	0.27	2	Q9H8P0	1e-10	Probable polyprenol reductase that catalyzes conversion of polyprenol to dolichol, the precursor for N-glycosylation; involved in filamentous growth; mutations in human ortholog SRD5A3 confer CDG (Congenital Disorders of Glycosylation)
YKL121W	DGR2	0.32	3	Q5JSH3-3	2e-33	Protein of unknown function; null mutant is resistant to 2-deoxy-D-glucose and displays abnormally elongated buds
YDL160C	DHH1	0.23	5	P26196	1e-162	Cytoplasmic DExD/H-box helicase, stimulates mRNA decapping, coordinates distinct steps in mRNA function and decay, interacts with both the decapping and deadenylase complexes, may have a role in mRNA export and translation
YMR316W	DIA1	1.22	4	No Hitsd		Protein of unknown function, involved in invasive and pseudohyphal growth; green fluorescent protein (GFP)-fusion protein localizes to the cytoplasm in a punctate pattern
YNR067C	DSE4	0.85	1	P98088	4e-18	Daughter cell-specific secreted protein with similarity to glucanases, degrades cell wall from the daughter side causing daughter to separate from mother
YHL016C	DUR3	0.9	1	Q92911	1e-08	Plasma membrane transporter for both urea and polyamines, expression is highly sensitive to nitrogen catabolite repression and induced by allophanate, the last intermediate of the allantoin degradative pathway
YKL204W	EAP1	2.27	1	P02812	9e-10	eIF4E-associated protein, competes with eIF4G for binding to eIF4E; inhibits cap-dependent translation; functions independently of eIF4E to maintain genetic stability; plays a role in cell growth, implicated in the TOR signaling cascade
YGR272C	EFG1			No Hitsd		Originally annotated as an independent ORF, but as a result of a sequence change, it was merged with an adjacent ORF into a single reading frame, designated YGR271C-A/EFG1
YKL160W	ELF1	0.84	2	P60002	2e-18	Transcription elongation factor that contains a conserved zinc finger domain; implicated in the maintenance of proper chromatin structure in actively transcribed regions; deletion inhibits Brome mosaic virus (BMV) gene expression
YJL196C	ELO1	2.6	1	Q9H5J4	3e-20	Elongase I, medium-chain acyl elongase, catalyzes carboxy-terminal elongation of unsaturated C12-C16 fatty acyl-CoAs to C16-C18 fatty acids
YGR200C	ELP2	0.21	2	Q6IA86	1e-100	Subunit of Elongator complex, which is required for modification of wobble nucleosides in tRNA; target of Kluyveromyces lactis zymocin
YNL127W	FAR11	1.43	1	Q5VSL9	1e-14	Protein involved in recovery from cell cycle arrest in response to pheromone, in a Far1p-independent pathway; interacts with Far3p, Far7p, Far8p, Far9p, and Far10p; has similarity to the N- and C-termini of N. crassa HAM-2
YFR008W	FAR7	0.88	1	P0CG23	0.0008	Protein involved in recovery from cell cycle arrest in response to pheromone, in a Far1p-independent pathway; interacts with Far3p, Far8p, Far9p, Far10p, and Far11p
YER060W	FCY21	1.95	1	No Hitsd		Putative purine-cytosine permease, very similar to Fcy2p but cannot substitute for its function
YCL026C-A	FRM2	0.95	4	No Hitsd		Protein of unknown function, involved in the integration of lipid signaling pathways with cellular homeostasis; expression induced in cells treated with the mycotoxin patulin; has similarity to bacterial nitroreductases
YDR024W	FYV1					Dubious open reading frame, unlikely to encode a protein; not conserved in closely related Saccharomyces species; mutation decreases survival upon exposure to K1 killer toxin
YER027C	GAL83	1.98	1	O43741	2e-20	One of three possible beta-subunits of the Snf1 kinase complex, allows nuclear localization of the Snf1 kinase complex in the presence of a nonfermentable carbon source; contains glycogen-binding domain
YOL030W	GAS5	0.99	1	Q17RH7	1e-11	1,3-beta-glucanosyltransferase, has similarity to Gas1p; localizes to the cell wall
YKR026C	GCN3	1.54	3	Q14232	4e-58	Alpha subunit of the translation initiation factor eIF2B, the guanine-nucleotide exchange factor for eIF2; activity subsequently regulated by phosphorylated eIF2; first identified as a positive regulator of GCN4 expression
YAL044C	GCV3	1.73	3	Q6AN92	2e-25	H subunit of the mitochondrial glycine decarboxylase complex, required for the catabolism of glycine to 5,10-methylene-THF; also required for all protein lipoylation; expression is regulated by levels of 5,10-methylene-THF
YDR152W	GIR2	0.85	2	Q9H446	1e-20	Highly-acidic cytoplasmic RWD domain-containing protein of unknown function; forms a complex with Rbg2p; interacts with Rbg1p and Gcn1p; associates with translating ribosomes; putative intrinsically unstructured protein
YDR272W	GLO2	1.04	1	Q16775-2	2e-40	Cytoplasmic glyoxalase II, catalyzes the hydrolysis of S-D-lactoylglutathione into glutathione and D-lactate
YER122C	GLO3	0.91	4	Q8N6H7	1e-29	ADP-ribosylation factor GTPase activating protein (ARF GAP), involved in ER-Golgi transport; shares functional similarity with Gcs1p
YHR104W	GRE3	1.51	1	P15121	6e-58	Aldose reductase involved in methylglyoxal, d-xylose, arabinose, and galactose metabolism; stress induced (osmotic, ionic, oxidative, heat shock, starvation and heavy metals); regulated by the HOG pathway
YIL155C	GUT2	0.99	2	P43304	1e-132	Mitochondrial glycerol-3-phosphate dehydrogenase; expression is repressed by both glucose and cAMP and derepressed by non-fermentable carbon sources in a Snf1p, Rsf1p, Hap2/3/4/5 complex dependent manner
YLR192C	HCR1	0.29	3	O75822	5e-12	Dual function protein involved in translation initiation as a substoichiometric component (eIF3j) of translation initiation factor 3 (eIF3) and required for processing of 20S pre-rRNA; binds to eIF3 subunits Rpg1p and Prt1p and 18S rRNA
YNL021W	HDA1	1.21	2	Q9NSW6	4e-81	Putative catalytic subunit of a class II histone deacetylase complex that also contains Hda2p and Hda3p; Hda1p interacts with the Hda2p-Hda3p subcomplex to form an active tetramer; deletion increases histone H2B, H3 and H4 acetylation
YPR179C	HDA3	1.84	1	Q8IWJ2	2e-07	Subunit of a possibly tetrameric trichostatin A-sensitive class II histone deacetylase complex that contains an Hda1p homodimer and an Hda2p-Hda3p heterodimer; required for the activity of the complex; has similarity to Hda2p
YGR187C	HGH1	1.09	1	Q9BTY7	1e-28	Nonessential protein of unknown function; predicted to be involved in ribosome biogenesis; green fluorescent protein (GFP)-fusion protein localizes to the cytoplasm; similar to mammalian BRP16 (Brain protein 16)
YFR025C	HIS2					Histidinolphosphatase, catalyzes the eighth step in histidine biosynthesis
YOR202W	HIS3					Imidazoleglycerol-phosphate dehydratase, catalyzes the sixth step in histidine biosynthesis
YCL030C	HIS4					Multifunctional enzyme containing phosphoribosyl-ATP pyrophosphatase, phosphoribosyl-AMP cyclohydrolase, and histidinol dehydrogenase activities; catalyzes the second, third, ninth and tenth steps in histidine biosynthesis
YIL020C	HIS6					Phosphoribosyl-5-amino-1-phosphoribosyl-4-imidazolecarboxiamide isomerase, catalyzes the fourth step in histidine biosynthesis; mutations cause histidine auxotrophy and sensitivity to Cu, Co, and Ni salts
YJR055W	HIT1	0.24	2	No Hitsd		Protein of unknown function, required for growth at high temperature
YDR174W	HMO1	0.19	3	Q08945	2e-08	Chromatin associated high mobility group (HMG) family member involved in genome maintenance; rDNA-binding component of the Pol I transcription system; associates with a 5'-3' DNA helicase and Fpr1p, a prolyl isomerase
YJR139C	HOM6	2.26	1	No Hitsd		Homoserine dehydrogenase (L-homoserine:NADP oxidoreductase), dimeric enzyme that catalyzes the third step in the common pathway for methionine and threonine biosynthesis; enzyme has nucleotide-binding, dimerization and catalytic regions
YBR215W	HPC2	1.29	1	B7SEW7	4e-18	Subunit of the HIR complex, a nucleosome assembly complex involved in regulation of histone gene transcription; mutants display synthetic defects with subunits of FACT, a complex that allows passage of RNA Pol II through nucleosomes
YOR267C	HRK1	0.78	2	O14757	4e-20	Protein kinase implicated in activation of the plasma membrane H(+)-ATPase Pma1p in response to glucose metabolism; plays a role in ion homeostasis
YDR171W	HSP42	1.29	2	O15047	0.0005	Small heat shock protein (sHSP) with chaperone activity; forms barrel-shaped oligomers that suppress unfolded protein aggregation; involved in cytoskeleton reorganization after heat shock
YJR122W	IBA57	1.57	2	Q5T440	2e-13	Mitochondrial matrix protein involved in the incorporation of iron-sulfur clusters into mitochondrial aconitase-type proteins; activates the radical-SAM family members Bio2p and Lip5p; interacts with Ccr4p in the two-hybrid system
YJL057C	IKS1	0.86	2	P19525	7e-15	Putative serine/threonine kinase; expression is induced during mild heat stress; deletion mutants are hypersensitive to copper sulphate and resistant to sorbate; interacts with an N-terminal fragment of Sst2p
YJL082W	IML2	0.94	2	Q8N584	1e-14	Protein of unknown function; the authentic, non-tagged protein is detected in highly purified mitochondria in high-throughput studies
YDR123C	INO2	0.81	2	No Hitsd		Component of the heteromeric Ino2p/Ino4p basic helix-loop-helix transcription activator that binds inositol/choline-responsive elements (ICREs), required for derepression of phospholipid biosynthetic genes in response to inositol depletion
YOL108C	INO4	1.42	1	No Hitsd		Transcription factor required for derepression of inositol-choline-regulated genes involved in phospholipid synthesis; forms a complex, with Ino2p, that binds the inositol-choline-responsive element through a basic helix-loop-helix domain
YFR038W	IRC5	0.9	2	Q9NRZ9	1e-136	Putative ATPase containing the DEAD/H helicase-related sequence motif; null mutant displays increased levels of spontaneous Rad52p foci
YPL135W	ISU1	1.38	1	Q9H1K1	2e-47	Conserved protein of the mitochondrial matrix, performs a scaffolding function during assembly of iron-sulfur clusters, interacts physically and functionally with yeast frataxin (Yfh1p); isu1 isu2 double mutant is inviable
YBR245C	ISW1	0.93	2	P28370-2	0	Member of the imitation-switch (ISWI) class of ATP-dependent chromatin remodeling complexes; ATPase that forms a complex with Ioc2p and Ioc4p to regulate transcription elongation, and a complex with Ioc3p to repress transcription initiation
YIL125W	KGD1	0.27	2	Q02218-2	0	Component of the mitochondrial alpha-ketoglutarate dehydrogenase complex, which catalyzes a key step in the tricarboxylic acid (TCA) cycle, the oxidative decarboxylation of alpha-ketoglutarate to form succinyl-CoA
YHR082C	KSP1	1.79	3	Q9P0L2	2e-18	Ser/thr protein kinase; nuclear translocation required for haploid filamentous growth; regulates filamentous growth induced nuclear translocation of Bcy1p, Fus3p, and Sks1p; overproduction causes allele-specific suppression of prp20-10
YPL055C	LGE1	1.68	1	P20930	2e-05	Protein of unknown function; null mutant forms abnormally large cells, and homozygous diploid null mutant displays delayed premeiotic DNA synthesis and reduced efficiency of meiotic nuclear division
YJR070C	LIA1	1.88	1	Q9BU89	2e-62	Deoxyhypusine hydroxylase, a HEAT-repeat containing metalloenzyme that catalyzes hypusine formation; binds to and is required for the modification of Hyp2p (eIF5A); complements S. pombe mmd1 mutants defective in mitochondrial positioning
YLR239C	LIP2	1.35	1	A6NK58	1e-14	Lipoyl ligase, involved in the modification of mitochondrial enzymes by the attachment of lipoic acid groups
YFR001W	LOC1	0.14	3	Q9Y6V0	0.0003	Nuclear protein involved in asymmetric localization of ASH1 mRNA; binds double-stranded RNA in vitro; constituent of 66S pre-ribosomal particles
YJL038C	LOH1	0.86	2	No Hitsd		Protein of unknown function with proposed roles in maintenance of genome integrity and also in spore wall assembly; induced during sporulation; repressed during vegetative growth by Sum1p and Hst1p; sequence similar to IRC1
YKL205W	LOS1	0.44	3	O43592	8e-43	Nuclear pore protein involved in nuclear export of pre-tRNA and in re-export of mature tRNAs after their retrograde import from the cytoplasm
YLR011W	LOT6	1.85	1	No Hitsd		FMN-dependent NAD(P)H:quinone reductase, may be involved in quinone detoxification; expression elevated at low temperature; sequesters the Cin5p transcription factor in the cytoplasm in complex with the proteasome under reducing conditions
YFR024C-A	LSB3	1.2	1	D6W4X8	1e-56	Protein containing a C-terminal SH3 domain; binds Las17p, which is a homolog of human Wiskott-Aldrich Syndrome protein involved in actin patch assembly and actin polymerization
YJL124C	LSM1	0.53	2	O15116	5e-20	Lsm (Like Sm) protein; forms heteroheptameric complex (with Lsm2p, Lsm3p, Lsm4p, Lsm5p, Lsm6p, and Lsm7p) involved in degradation of cytoplasmic mRNAs
YDR378C	LSM6	0.64	2	Q4W5J5	8e-11	Lsm (Like Sm) protein; part of heteroheptameric complexes (Lsm2p-7p and either Lsm1p or 8p): cytoplasmic Lsm1p complex involved in mRNA decay; nuclear Lsm8p complex part of U6 snRNP and possibly involved in processing tRNA, snoRNA, and rRNA
YGR057C	LST7	0.44	4	No Hitsd		Protein possibly involved in a post-Golgi secretory pathway; required for the transport of nitrogen-regulated amino acid permease Gap1p from the Golgi to the cell surface
YPR073C	LTP1	1.29	1	P24666	7e-29	Protein phosphotyrosine phosphatase of unknown cellular role; activated by adenine
YNL268W	LYP1	0.88	1	Q53EM9	3e-10	Lysine permease; one of three amino acid permeases (Alp1p, Can1p, Lyp1p) responsible for uptake of cationic amino acids
YFL016C	MDJ1	0.73	1	Q96EY1	4e-47	Co-chaperone that stimulates the ATPase activity of the HSP70 protein Ssc1p; involved in protein folding/refolding in the mitochodrial matrix; required for proteolysis of misfolded proteins; member of the HSP40 (DnaJ) family of chaperones
YOL111C	MDY2	1.45	1	Q5HY81	3e-08	Protein with a role in insertion of tail-anchored proteins into the ER membrane; forms a complex with Get4p; required for efficient mating; involved in shmoo formation and nuclear migration in the pre-zygote; associates with ribosomes
YGL125W	MET13	1.26	2	P42898	1e-128	Major isozyme of methylenetetrahydrofolate reductase, catalyzes the reduction of 5,10-methylenetetrahydrofolate to 5-methyltetrahydrofolate in the methionine biosynthesis pathway
YJR137C	MET5	1.04	2	Q9UHB4	7e-15	Sulfite reductase beta subunit, involved in amino acid biosynthesis, transcription repressed by methionine
YER028C	MIG3	1.75	1	Q546S1	1e-13	Probable transcriptional repressor involved in response to toxic agents such as hydroxyurea that inhibit ribonucleotide reductase; phosphorylation by Snf1p or the Mec1p pathway inactivates Mig3p, allowing induction of damage response genes
YNL085W	MKT1	1.37	1	E7EVT8	0.003	Protein that forms a complex with Pbp1p that may mediate posttranscriptional regulation of HO; involved in propagation of M2 dsRNA satellite of L-A virus; allelic variation affects mitochondrial genome stability, drug resistance, and more
YLR320W	MMS22	12.98	1	Q6UB98	0.004	Protein that acts with Mms1p in a repair pathway that may be involved in resolving replication intermediates or preventing the damage caused by blocked replication forks; required for accurate meiotic chromosome segregation
YIR025W	MND2	0.98	1	Q8N4S1	0.007	Subunit of the anaphase-promoting complex (APC); necessary for maintaining sister chromatid cohesion in prophase I of meiosis by inhibiting premature ubiquitination and subsequent degradation of substrates by the APC(Ama1) ubiquitin ligase
YNR024W	MPP6	0.84	2	Q3ZCV3	0.001	Nuclear exosome-associated RNA binding protein; involved in surveillance of pre-rRNAs and pre-mRNAs, and the degradation of cryptic non-coding RNAs (ncRNA); copurifies with ribosomes
YKL003C	MRP17	0.86	1	P82932	0.0001	Mitochondrial ribosomal protein of the small subunit; MRP17 exhibits genetic interactions with PET122, encoding a COX3-specific translational activator
YML009C	MRPL39	1.36	1	O75394	0.0001	Mitochondrial ribosomal protein of the large subunit
YJL096W	MRPL49	0.94	1	No Hitsd		Mitochondrial ribosomal protein of the large subunit
YDR237W	MRPL7	0.71	1	No Hitsd		Mitochondrial ribosomal protein of the large subunit
YJL063C	MRPL8	1.1	2	Q9NRX2	2e-08	Mitochondrial ribosomal protein of the large subunit
YDR337W	MRPS28	2.7	1	P82914	1e-08	Mitochondrial ribosomal protein of the small subunit
YKL009W	MRT4	0.17	2	Q9UKD2	8e-42	Protein involved in mRNA turnover and ribosome assembly, localizes to the nucleolus
YGR014W	MSB2	0.87	1	E2RYF6	3e-60	Mucin family member involved in the Cdc42p- and MAP kinase-dependent filamentous growth signaling pathway; also functions as an osmosensor in parallel to the Sho1p-mediated pathway; potential Cdc28p substrate
YDR268W	MSW1	0.96	1	Q9UGM6	2e-65	Mitochondrial tryptophanyl-tRNA synthetase
YHR168W	MTG2	0.59	2	Q9H4K7	3e-30	Putative GTPase, member of the Obg family; peripheral protein of the mitochondrial inner membrane that associates with the large ribosomal subunit; required for mitochondrial translation, possibly via a role in ribosome assembly
YIR019C	MUC1	1.02	2	Q02817	1e-148	GPI-anchored cell surface glycoprotein (flocculin) required for pseudohyphal formation, invasive growth, flocculation, and biofilms; transcriptionally regulated by the MAPK pathway (via Ste12p and Tec1p) and the cAMP pathway (via Flo8p)
YKL074C	MUD2	0.9	2	P26368	0.002	Protein involved in early pre-mRNA splicing; component of the pre-mRNA-U1 snRNP complex, the commitment complex; interacts with Msl5p/BBP splicing factor and Sub2p; similar to metazoan splicing factor U2AF65
YKL129C	MYO3	1.84	1	Q4KMR3	0	One of two type I myosins; localizes to actin cortical patches; deletion of MYO3 has little effect on growth, but myo3 myo5 double deletion causes severe defects in growth and actin cytoskeleton organization
YMR069W	NAT4	1.01	2	No Hitsd		N alpha-acetyl-transferase, involved in acetylation of the N-terminal residues of histones H4 and H2A
YBL024W	NCL1	0.49	4	Q08J23	1e-120	S-adenosyl-L-methionine-dependent tRNA: m5C-methyltransferase, methylates cytosine to m5C at several positions in tRNAs and intron-containing pre-tRNAs; similar to Nop2p and human proliferation associated nucleolar protein p120
YGL221C	NIF3	0.98	1	Q9GZT8	8e-19	Protein of unknown function, similar to Listeria monocytogenes major sigma factor (rpoD gene product); the authentic, non-tagged protein is detected in highly purified mitochondria in high-throughput studies
YPL174C	NIP100	1.06	1	F5H6A0	2e-20	Large subunit of the dynactin complex, which is involved in partitioning the mitotic spindle between mother and daughter cells; putative ortholog of mammalian p150(glued)
YEL016C	NPP2	1.31	1	O14638	7e-33	Nucleotide pyrophosphatase/phosphodiesterase family member; mediates extracellular nucleotide phosphate hydrolysis along with Npp1p and Pho5p; activity and expression enhanced during conditions of phosphate starvation
YHR133C	NSG1	0.98	1	No Hitsd		Protein involved in regulation of sterol biosynthesis; specifically stabilizes Hmg2p, one of two HMG-CoA isoenzymes that catalyze the rate-limiting step in sterol biosynthesis; homolog of mammalian INSIG proteins
YKL057C	NUP120	3.99	2	No Hitsd		Subunit of the Nup84p subcomplex of the nuclear pore complex (NPC), required for even distribution of NPCs around the nuclear envelope, involved in establishment of a normal nucleocytoplasmic concentration gradient of the GTPase Gsp1p
YKR082W	NUP133	3.13	2	No Hitsd		Subunit of the Nup84p subcomplex of the nuclear pore complex (NPC), localizes to both sides of the NPC, required to establish a normal nucleocytoplasmic concentration gradient of the GTPase Gsp1p
YBL079W	NUP170	0.66	3	O75694-2	4e-30	Subunit of the nuclear pore complex (NPC), required for NPC localization of specific nucleoporins; involved in nuclear envelope permeability and chromosome segregation; has similar to Nup157p; essential role, with Nup157p, in NPC assembly
YML103C	NUP188	0.65	2	Q5SRE5	0.002	Subunit of the nuclear pore complex (NPC), involved in the structural organization of the complex and of the nuclear envelope, also involved in nuclear envelope permeability, interacts with Pom152p and Nic96p
YKL055C	OAR1	1.56	1	Q6IAN0	8e-13	Mitochondrial 3-oxoacyl-[acyl-carrier-protein] reductase, may comprise a type II mitochondrial fatty acid synthase along with Mct1p
YCR095C	OCA4	0.43	2	No Hitsd		Cytoplasmic protein required for replication of Brome mosaic virus in S. cerevisiae, which is a model system for studying replication of positive-strand RNA viruses in their natural hosts
YDR316W	OMS1	1.31	1	Q6UX53	0.007	Protein integral to the mitochondrial membrane; has a conserved methyltransferase motif; multicopy suppressor of respiratory defects caused by OXA1 mutations
YDR360W	OPI7			No Hitsd		Dubious open reading frame unlikely to encode a protein, based on available experimental and comparative sequence data; partially overlaps verified gene VID21/YDR359C.
YPR075C	OPY2	1.09	1	B7SEW6	2e-07	Integral membrane protein that functions in the signaling branch of the high-osmolarity glycerol (HOG) pathway; interacts with Ste50p; overproduction blocks cell cycle arrest in the presence of mating pheromone
YFL044C	OTU1	1.31	1	Q5VVQ6	2e-33	Deubiquitylation enzyme that binds to the chaperone-ATPase Cdc48p; may contribute to regulation of protein degradation by deubiquitylating substrates that have been ubiquitylated by Ufd2p; member of the Ovarian Tumor (OTU) family
YBR301W	PAU24	1.09	2	No Hitsd		Cell wall mannoprotein with similarity to Tir1p, Tir2p, Tir3p, and Tir4p; member of the seripauperin multigene family encoded mainly in subtelomeric regions; expressed under anaerobic conditions, completely repressed during aerobic growth
YKR097W	PCK1	0.99	1	No Hitsd		Phosphoenolpyruvate carboxykinase, key enzyme in gluconeogenesis, catalyzes early reaction in carbohydrate biosynthesis, glucose represses transcription and accelerates mRNA degradation, regulated by Mcm1p and Cat8p, located in the cytosol
YOR360C	PDE2	0.92	1	Q07343-3	2e-18	High-affinity cyclic AMP phosphodiesterase, component of the cAMP-dependent protein kinase signaling system, protects the cell from extracellular cAMP, contains readthrough motif surrounding termination codon
YFR023W	PES4	1.12	2	Q13310-2	6e-37	Poly(A) binding protein, suppressor of DNA polymerase epsilon mutation, similar to Mip6p
YGR133W	PEX4	0.87	1	P61086	4e-15	Peroxisomal ubiquitin conjugating enzyme required for peroxisomal matrix protein import and peroxisome biogenesis
YNL329C	PEX6	1.26	1	Q8WYQ1	2e-100	AAA-peroxin that heterodimerizes with AAA-peroxin Pex1p and participates in the recycling of peroxisomal signal receptor Pex5p from the peroxisomal membrane to the cystosol
YIL045W	PIG2	0.82	2	Q9UQK1	6e-12	Putative type-1 protein phosphatase targeting subunit that tethers Glc7p type-1 protein phosphatase to Gsy2p glycogen synthase
YOR104W	PIN2	1.11	1	No Hitsd		Protein that induces appearance of [PIN+] prion when overproduced; predicted to be palmitoylated
YPL268W	PLC1	15.47	1	Q9BRC7	1e-69	Phospholipase C, hydrolyzes phosphatidylinositol 4,5-biphosphate (PIP2) to generate the signaling molecules inositol 1,4,5-triphosphate (IP3) and 1,2-diacylglycerol (DAG); involved in regulating many cellular processes
YML107C	PML39	0.79	2	No Hitsd		Protein required for nuclear retention of unspliced pre-mRNAs along with Mlp1p and Pml1p; anchored to nuclear pore complex via Mlp1p and Mlp2p; found with the subset of nuclear pores farthest from the nucleolus; may interact with ribosomes
YNL082W	PMS1	0.82	1	P54278	1e-126	ATP-binding protein required for mismatch repair in mitosis and meiosis; functions as a heterodimer with Mlh1p, binds double- and single-stranded DNA via its N-terminal domain, similar to E. coli MutL
YJR043C	POL32	30.1	2	Q9HAW4	5e-06	Third subunit of DNA polymerase delta, involved in chromosomal DNA replication; required for error-prone DNA synthesis in the presence of DNA damage and processivity; interacts with Hys2p, PCNA (Pol30p), and Pol1p
YDR435C	PPM1	2.52	1	Q9UIC8	5e-26	Carboxyl methyltransferase, methylates the C terminus of the protein phosphatase 2A catalytic subunit (Pph21p or Pph22p), which is important for complex formation with regulatory subunits
YDR452W	PPN1	1.69	1	Q92485	6e-20	Vacuolar endopolyphosphatase with a role in phosphate metabolism; functions as a homodimer
YIL037C	PRM2	1.07	4	No Hitsd		Pheromone-regulated protein, predicted to have 4 transmembrane segments and a coiled coil domain; regulated by Ste12p; required for efficient nuclear fusion
YPL156C	PRM4	2.36	1	No Hitsd		Pheromone-regulated protein proposed to be involved in mating; predicted to have 1 transmembrane segment; transcriptionally regulated by Ste12p during mating and by Cat8p during the diauxic shift
YIL117C	PRM5	1.73	1	Q9P1Z0	0.003	Pheromone-regulated protein, predicted to have 1 transmembrane segment; induced during cell integrity signaling
YDR032C	PST2	0.56	2	No Hitsd		Protein with similarity to members of a family of flavodoxin-like proteins; induced by oxidative stress in a Yap1p dependent manner; the authentic, non-tagged protein is detected in highly purified mitochondria in high-throughput studies
YDL006W	PTC1	1.1	3	O75688-2	2e-32	Type 2C protein phosphatase (PP2C); dephosphorylates Hog1p, inactivating osmosensing MAPK cascade; involved in Fus3p activation during pheromone response; deletion affects precursor tRNA splicing, mitochondrial inheritance, and sporulation
YKL039W	PTM1	0.98	2	Q96K49	3e-17	Protein of unknown function, copurifies with late Golgi vesicles containing the v-SNARE Tlg2p
YOR243C	PUS7	0.85	1	Q96PZ0	2e-95	Pseudouridine synthase, catalyzes pseudouridylation at positions 35 and 56 in U2 snRNA, position 50 in 5S rRNA, position 13 in cytoplasmic tRNAs, and position 35 in pre-tRNA(Tyr); conserved in archaea, vertebrates, and some bacteria
YBR114W	RAD16	1.1	3	Q14527	1e-74	Protein that recognizes and binds damaged DNA in an ATP-dependent manner (with Rad7p) during nucleotide excision repair; subunit of Nucleotide Excision Repair Factor 4 (NEF4) and the Elongin-Cullin-Socs (ECS) ligase complex
YOR368W	RAD17	0.94	1	No Hitsd		Checkpoint protein, involved in the activation of the DNA damage and meiotic pachytene checkpoints; with Mec3p and Ddc1p, forms a clamp that is loaded onto partial duplex DNA; homolog of human and S. pombe Rad1 and U. maydis Rec1 proteins
YDR014W	RAD61	0.71	2	Q3V6T2	0.002	Subunit of a complex (Scc3p, Pds5p, Rad61p) that inhibits sister chromatid cohesion; inhibited by Eco1p-acetylated cohesin subunits Smc3p and Mcd1p; related to the human Wapl protein that controls the association of cohesin with chromatin
YJR021C	REC107	2.34	1	Q5GJ67	0.001	Protein involved in early stages of meiotic recombination; involved in coordination between the initiation of recombination and the first division of meiosis; part of a complex (Rec107p-Mei4p-Rec114p) required for ds break formation
YDR195W	REF2	0.17	2	Q3ZCV3	5e-05	RNA-binding protein involved in the cleavage step of mRNA 3'-end formation prior to polyadenylation, and in snoRNA maturation; part of holo-CPF subcomplex APT, which associates with 3'-ends of snoRNA- and mRNA-encoding genes
YLR039C	RIC1	0.93	2	No Hitsd		Protein involved in retrograde transport to the cis-Golgi network; forms heterodimer with Rgp1p that acts as a GTP exchange factor for Ypt6p; involved in transcription of rRNA and ribosomal protein genes
YDR257C	RKM4	0.41	2	Q8TBK2-2	4e-25	Ribosomal lysine methyltransferase specific for monomethylation of Rpl42ap and Rpl42bp (lysine 55); nuclear SET-domain containing protein
YJL140W	RPB4	3.64	1	O15514	1e-11	RNA polymerase II subunit B32; forms two subunit dissociable complex with Rpb7p; involved in recruitment of 3'-end processing factors to transcribing RNA polymerase II complex and in export of mRNA to cytoplasm under stress conditions
YNL069C	RPL16B	0.51	3	Q9BSQ6	2e-58	N-terminally acetylated protein component of the large (60S) ribosomal subunit, binds to 5.8 S rRNA; has similarity to Rpl16Ap, E. coli L13 and rat L13a ribosomal proteins; transcriptionally regulated by Rap1p
YBR084C-A	RPL19A	0.24	2	P84098	3e-59	Protein component of the large (60S) ribosomal subunit, nearly identical to Rpl19Bp and has similarity to rat L19 ribosomal protein; rpl19a and rpl19b single null mutations result in slow growth, while the double null mutation is lethal
YHR010W	RPL27A	0.19	2	P61353	4e-42	Protein component of the large (60S) ribosomal subunit, nearly identical to Rpl27Bp and has similarity to rat L27 ribosomal protein
YDL075W	RPL31A	0.1	2	P62899	1e-33	Protein component of the large (60S) ribosomal subunit, nearly identical to Rpl31Bp and has similarity to rat L31 ribosomal protein; associates with the karyopherin Sxm1p; loss of both Rpl31p and Rpl39p confers lethality
YOR234C	RPL33B	0.67	7	P18077	9e-25	Ribosomal protein L37 of the large (60S) ribosomal subunit, nearly identical to Rpl33Ap and has similarity to rat L35a; rpl33b null mutant exhibits normal growth while rpl33a rpl33b double null mutant is inviable
YER056C-A	RPL34A	0.79	2	P49207	2e-27	Protein component of the large (60S) ribosomal subunit, nearly identical to Rpl34Bp and has similarity to rat L34 ribosomal protein
YLR185W	RPL37A	0.55	6	P61927	1e-30	Protein component of the large (60S) ribosomal subunit, has similarity to Rpl37Bp and to rat L37 ribosomal protein
YPR043W	RPL43A	0.15	3	P61513	1e-31	Protein component of the large (60S) ribosomal subunit, identical to Rpl43Bp and has similarity to rat L37a ribosomal protein; null mutation confers a dominant lethal phenotype
YGL076C	RPL7A	0.15	4	P18124	2e-66	Protein component of the large (60S) ribosomal subunit, nearly identical to Rpl7Bp and has similarity to E. coli L30 and rat L7 ribosomal proteins; contains a conserved C-terminal Nucleic acid Binding Domain (NDB2)
YHR200W	RPN10	4.04	1	P55036	3e-58	Non-ATPase base subunit of the 19S regulatory particle (RP) of the 26S proteasome; N-terminus plays a role in maintaining the structural integrity of the RP; binds selectively to polyubiquitin chains; homolog of the mammalian S5a protein
YFL036W	RPO41	1.23	1	O00411	1e-130	Mitochondrial RNA polymerase; single subunit enzyme similar to those of T3 and T7 bacteriophages; requires a specificity subunit encoded by MTF1 for promoter recognition
YDL081C	RPP1A	1.23	4	P05386	9e-18	Ribosomal stalk protein P1 alpha, involved in the interaction between translational elongation factors and the ribosome; accumulation of P1 in the cytoplasm is regulated by phosphorylation and interaction with the P2 stalk component
YDR025W	RPS11A	0.66	3	P62280	1e-54	Protein component of the small (40S) ribosomal subunit; identical to Rps11Bp and has similarity to E. coli S17 and rat S11 ribosomal proteins
YOL121C	RPS19A	0.68	2	P39019	1e-34	Protein component of the small (40S) ribosomal subunit, required for assembly and maturation of pre-40 S particles; mutations in human RPS19 are associated with Diamond Blackfan anemia; nearly identical to Rps19Bp
YNL302C	RPS19B	0.28	4	P39019	9e-34	Protein component of the small (40S) ribosomal subunit, required for assembly and maturation of pre-40 S particles; mutations in human RPS19 are associated with Diamond Blackfan anemia; nearly identical to Rps19Ap
YGR027C	RPS25A	0.19	2	P62851	6e-21	Protein component of the small (40S) ribosomal subunit; nearly identical to Rps25Bp and has similarity to rat S25 ribosomal protein
YHR021C	RPS27B	0.99	2	QST4L6	2e-35	Protein component of the small (40S) ribosomal subunit; nearly identical to Rps27Ap and has similarity to rat S27 ribosomal protein
YLR287C-A	RPS30A	0.2	2	P62861	1e-16	Protein component of the small (40S) ribosomal subunit; nearly identical to Rps30Bp and has similarity to rat S30 ribosomal protein
YPL152W	RRD2	1.42	1	Q15257	5e-53	Activator of the phosphotyrosyl phosphatase activity of PP2A,peptidyl-prolyl cis/trans-isomerase; regulates G1 phase progression, the osmoresponse, microtubule dynamics; subunit of the Tap42p-Pph21p-Rrd2p complex
YLR221C	RSA3	0.65	2	No Hitsd		Protein with a likely role in ribosomal maturation, required for accumulation of wild-type levels of large (60S) ribosomal subunits; binds to the helicase Dbp6p in pre-60S ribosomal particles in the nucleolus
YLR357W	RSC2	2.16	1	H0Y5B5	4e-28	Component of the RSC chromatin remodeling complex; required for expression of mid-late sporulation-specific genes; involved in telomere maintenance
YOL067C	RTG1	6.72	1	No Hitsd		Transcription factor (bHLH) involved in interorganelle communication between mitochondria, peroxisomes, and nucleus
YMR060C	SAM37	2.21	1	Q13505	2e-05	Component of the Sorting and Assembly Machinery (SAM or TOB complex) of the mitochondrial outer membrane, which binds precursors of beta-barrel proteins and facilitates their outer membrane insertion; contributes to SAM complex stability
YJL098W	SAP185	3.38	1	Q9UPN7	4e-21	Protein that forms a complex with the Sit4p protein phosphatase and is required for its function; member of a family of similar proteins including Sap4p, Sap155p, and Sap190p
YHL034C	SBP1	0.6	2	Q9BQ02	1e-11	Putative RNA binding protein; involved in translational repression and found in cytoplasmic P bodies; found associated with small nucleolar RNAs snR10 and snR11
YJL089W	SIP4	1.36	1	No Hitsd		C6 zinc cluster transcriptional activator that binds to the carbon source-responsive element (CSRE) of gluconeogenic genes; involved in the positive regulation of gluconeogenesis; regulated by Snf1p protein kinase; localized to the nucleus
YKR072C	SIS2	1.31	2	Q96CD2	4e-32	Negative regulatory subunit of protein phosphatase 1 Ppz1p and also a subunit of the phosphopantothenoylcysteine decarboxylase (PPCDC; Cab3p, Sis2p, Vhs3p) complex, which catalyzes the third step of coenzyme A biosynthesis
YLR187W	SKG3	0.87	2	B7SEX9	1e-13	Protein of unknown function; green fluorescent protein (GFP)-fusion protein localizes to the cell periphery, cytoplasm, bud, and bud neck; potential Cdc28p substrate; similar to Caf120p and Skg4p
YGL213C	SKI8	0.58	3	Q9GZS3	2e-08	Ski complex component and WD-repeat protein, mediates 3'-5' RNA degradation by the cytoplasmic exosome; also required for meiotic double-strand break recombination; null mutants have superkiller phenotype
YDR477W	SNF1	1.09	1	P54646	1e-112	AMP-activated serine/threonine protein kinase found in a complex containing Snf4p and members of the Sip1p/Sip2p/Gal83p family; required for transcription of glucose-repressed genes, thermotolerance, sporulation, and peroxisome biogenesis
YBR289W	SNF5	0.09	2	O14686-3	6e-37	Subunit of the SWI/SNF chromatin remodeling complex involved in transcriptional regulation; functions interdependently in transcriptional activation with Snf2p and Snf6p
YHL025W	SNF6	0.27	2	No Hitsd		Subunit of the SWI/SNF chromatin remodeling complex involved in transcriptional regulation; functions interdependently in transcriptional activation with Snf2p and Snf5p
YCR033W	SNT1	0.21	2	Q9Y618	6e-26	Subunit of the Set3C deacetylase complex that interacts directly with the Set3C subunit, Sif2p; putative DNA-binding protein; mutant has increased aneuploidy tolerance
YPR101W	SNT309	7.05	1	No Hitsd		Member of the NineTeen Complex (NTC) that contains Prp19p and stabilizes U6 snRNA in catalytic forms of the spliceosome containing U2, U5, and U6 snRNAs; interacts physically and genetically with Prp19p
YNR034W	SOL1	2.05	2	O95336	9e-28	Protein with a possible role in tRNA export; shows similarity to 6-phosphogluconolactonase non-catalytic domains but does not exhibit this enzymatic activity; homologous to Sol2p, Sol3p, and Sol4p
YEL031W	SPF1	0.42	2	Q9HD20	0	P-type ATPase, ion transporter of the ER membrane involved in ER function and Ca2+ homeostasis; required for regulating Hmg2p degradation; confers sensitivity to a killer toxin (SMKT) produced by Pichia farinosa KK1
YDR504C	SPG3	1.25	1	No Hitsd		Protein required for survival at high temperature during stationary phase; not required for growth on nonfermentable carbon sources
YHL022C	SPO11	0.72	2	Q9Y5K1	4e-11	Meiosis-specific protein that initiates meiotic recombination by catalyzing the formation of double-strand breaks in DNA via a transesterification reaction; required for homologous chromosome pairing and synaptonemal complex formation
YJL127C	SPT10	1.17	1	No Hitsd		Putative histone acetylase with a role in transcriptional silencing, sequence-specific activator of histone genes, binds specifically and cooperatively to pairs of UAS elements in core histone promoters, functions at or near the TATA box
YKL020C	SPT23	0.58	2	Q7Z3G4	1e-08	ER membrane protein involved in regulation of OLE1 transcription, acts with homolog Mga2p; inactive ER form dimerizes and one subunit is then activated by ubiquitin/proteasome-dependent processing followed by nuclear targeting
YDR392W	SPT3	0.09	3	O75486	1e-23	Subunit of the SAGA and SAGA-like transcriptional regulatory complexes, interacts with Spt15p to activate transcription of some RNA polymerase II-dependent genes, also functions to inhibit transcription at some promoters
YLR055C	SPT8	0.1	2	Q6ZUV1	3e-13	Subunit of the SAGA transcriptional regulatory complex but not present in SAGA-like complex SLIK/SALSA, required for SAGA-mediated inhibition at some promoters
YNL224C	SQS1	0.63	2	Q8N302	7e-06	Stimulates the ATPase and helicase activities of Prp43p; acts with Prp43p to stimulate 18s rRNA maturation by Nob1p; overexpression antagonizes the suppression of splicing defects by spp382 mutants; component of pre-ribosomal particles
YPL106C	SSE1	0.25	2	Q92598-2	1e-138	ATPase that is a component of the heat shock protein Hsp90 chaperone complex; binds unfolded proteins; member of the heat shock protein 70 (HSP70) family; localized to the cytoplasm
YOR242C	SSP2	0.76	2	No Hitsd		Sporulation specific protein that localizes to the spore wall; required for sporulation at a point after meiosis II and during spore wall formation; SSP2 expression is induced midway in meiosis
YKL178C	STE3	1.03	1	No Hitsd		Receptor for a factor pheromone, couples to MAP kinase cascade to mediate pheromone response; transcribed in alpha cells and required for mating by alpha cells, ligand bound receptors endocytosed and recycled to the plasma membrane; GPCR
YPL163C	SVS1	2.27	1	E2RYF6	3e-12	Cell wall and vacuolar protein, required for wild-type resistance to vanadate
YJL176C	SWI3	0.44	3	Q8TAQ2-2	1e-62	Subunit of the SWI/SNF chromatin remodeling complex, which regulates transcription by remodeling chromosomes; required for transcription of many genes, including ADH1, ADH2, GAL1, HO, INO1 and SUC2
YLR182W	SWI6	2.47	2	Q99996-6	1e-05	Transcription cofactor, forms complexes with Swi4p and Mbp1p to regulate transcription at the G1/S transition; involved in meiotic gene expression; cell wall stress induces phosphorylation by Mpk1p, which regulates Swi6p localization
YDR334W	SWR1	1.38	2	Q6ZRS2	1e-132	Swi2/Snf2-related ATPase that is the structural component of the SWR1 complex, which exchanges histone variant H2AZ (Htz1p) for chromatin-bound histone H2A
YIL047C	SYG1	0.83	2	Q9UBH6	2e-40	Plasma membrane protein of unknown function; truncation and overexpression suppresses lethality of G-alpha protein deficiency
YPL157W	TGS1	1.44	1	Q96RS0	8e-29	Trimethyl guanosine synthase, conserved nucleolar methyl transferase that converts the m(7)G cap structure of snRNAs, snoRNAs, and telomerase TLC1 RNA to m(2,2,7)G; also required for nucleolar assembly and splicing of meiotic pre-mRNAs
YOL055C	THI20	2.01	2	No Hitsd		Multifunctional protein with hydroxymethylpyrimidine phosphate (HMP-P) kinase and thiaminase activities; involved in thiamine biosynthesis and degradation; in a gene family with THI21 and THI22; HMP-P kinase activity redundant with Thi21p
YPR121W	THI22	1.2	1	No Hitsd		Protein with similarity to hydroxymethylpyrimidine phosphate kinases; member of a gene family with THI20 and THI21; not required for thiamine biosynthesis
YHR167W	THP2	0.98	2	No Hitsd		Subunit of the THO complex, which connects transcription elongation and mitotic recombination, and of the TREX complex, which is recruited to activated genes and couples transcription to mRNA export; involved in telomere maintenance
YDR457W	TOM1	0.7	3	Q7Z6Z7-3	1e-121	E3 ubiquitin ligase of the hect-domain class; has a role in mRNA export from the nucleus and may regulate transcriptional coactivators; involved in degradation of excess histones
YPR133W-A	TOM5	1.27	3	No Hitsd		Component of the TOM (translocase of outer membrane) complex responsible for recognition and initial import of all mitochondrially directed proteins; involved in transfer of precursors from the Tom70p and Tom20p receptors to the Tom40p pore
YOR045W	TOM6	1.52	1	No Hitsd		Component of the TOM (translocase of outer membrane) complex responsible for recognition and initial import steps for all mitochondrially directed proteins; promotes assembly and stability of the TOM complex
YNL121C	TOM70	1.9	1	O94826	1e-37	Component of the TOM (translocase of outer membrane) complex responsible for recognition and initial import steps for all mitochondrially directed proteins; acts as a receptor for incoming precursor proteins
YNL299W	TRF5	0.7	3	Q8NDF8-3	2e-47	Non-canonical poly(A) polymerase, involved in nuclear RNA degradation as a component of the TRAMP complex; catalyzes polyadenylation of hypomodified tRNAs, and snoRNA and rRNA precursors; overlapping but non-redundant functions with Pap2p
YJL129C	TRK1	1.14	2	B7SEX8	2e-13	Component of the Trk1p-Trk2p potassium transport system; 180 kDa high affinity potassium transporter; phosphorylated in vivo and interacts physically with the phosphatase Ppz1p, suggesting Trk1p acitivy is regulated by phosphorylation
YLR425W	TUS1	1.29	1	Q9NZM3	3e-07	Guanine nucleotide exchange factor (GEF) that functions to modulate Rho1p activity as part of the cell integrity signaling pathway; multicopy suppressor of tor2 mutation and ypk1 ypk2 double mutation; potential Cdc28p substrate
YER098W	UBP9	1.59	3	O75317	4e-55	Ubiquitin carboxyl-terminal hydrolase, ubiquitin-specific protease that cleaves ubiquitin-protein fusions
YKL010C	UFD4	0.82	1	Q53R87	3e-78	Ubiquitin-protein ligase (E3) that interacts with Rpt4p and Rpt6p, two subunits of the 19S particle of the 26S proteasome; cytoplasmic E3 involved in the degradation of ubiquitin fusion proteins
YPL186C	UIP4	1.29	1	Q8WVC0	5e-05	Protein that interacts with Ulp1p, a Ubl (ubiquitin-like protein)-specific protease for Smt3p protein conjugates; detected in a phosphorylated state in the mitochondrial outer membrane; also detected in ER and nuclear envelope
YPL139C	UME1	0.93	1	B7SEY0	9e-18	Negative regulator of meiosis, required for repression of a subset of meiotic genes during vegetative growth, binding of histone deacetylase Rpd3p required for activity, contains a NEE box and a WD repeat motif; homologous with Wtm1p, Wtm2p
YDR207C	UME6	0.93	1	B7SEY0	9e-18	Key transcriptional regulator of early meiotic genes, binds URS1 upstream regulatory sequence, couples metabolic responses to nutritional cues with initiation and progression of meiosis, forms complex with Ime1p, and also with Sin3p-Rpd3p
YBR173C	UMP1	0.36	3		3e-05	Short-lived chaperone required for correct maturation of the 20S proteasome; may inhibit premature dimerization of proteasome half-mers; degraded by proteasome upon completion of its assembly
YMR080C	UPF1	0.25	4	Q92900	0	ATP-dependent RNA helicase of the SFI superfamily involved in nonsense mediated mRNA decay; required for efficient translation termination at nonsense codons and targeting of NMD substrates to P-bodies; involved in telomere maintenance
YGR072W	UPF3	0.29	4	Q9BZI7	3e-10	Component of the nonsense-mediated mRNA decay (NMD) pathway, along with Upf1p and Upf2p; involved in decay of mRNA containing nonsense codons; involved in telomere maintenance
YML106W	URA5	1.38	1	P11172	3e-18	Major orotate phosphoribosyltransferase (OPRTase) isozyme that catalyzes the fifth enzymatic step in de novo biosynthesis of pyrimidines, converting orotate into orotidine-5'-phosphate; minor OPRTase encoded by URA10
YPL230W	USV1	0.78	2	Q546S1	8e-13	Putative transcription factor containing a C2H2 zinc finger; mutation affects transcriptional regulation of genes involved in growth on non-fermentable carbon sources, response to salt stress and cell wall biosynthesis
YKR060W	UTP30	0.64	2	A0PJ61	4e-09	Subunit of U3-containing 90S preribosome complex involved in production of 18S rRNA and assembly of small ribosomal subunit
YCL063W	VAC17	0.85	1	No Hitsd		Phosphoprotein involved in vacuole inheritance; degraded in late M phase of the cell cycle; acts as a vacuole-specific receptor for myosin Myo2p
YHR026W	VMA16	1.32	1	Q99437	1e-50	Subunit c'' of the vacuolar ATPase, which functions in acidification of the vacuole; one of three proteolipid subunits of the V0 domain
YOR270C	VPH1	1.55	2	Q93050	1e-179	Subunit a of vacuolar-ATPase V0 domain, one of two isoforms (Vph1p and Stv1p); Vph1p is located in V-ATPase complexes of the vacuole while Stv1p is located in V-ATPase complexes of the Golgi and endosomes
YDR485C	VPS72	0.94	2	Q7Z6E9	5e-12	Htz1p-binding component of the SWR1 complex, which exchanges histone variant H2AZ (Htz1p) for chromatin-bound histone H2A; required for vacuolar protein sorting
YOL105C	WSC3	1.6	1	P98088	1e-28	Partially redundant sensor-transducer of the stress-activated PKC1-MPK1 signaling pathway involved in maintenance of cell wall integrity; involved in the response to heat shock and other stressors; regulates 1,3-beta-glucan synthesis
YLL012W	YEH1	1.36	1	B7Z723	1e-23	Steryl ester hydrolase, one of three gene products (Yeh1p, Yeh2p, Tgl1p) responsible for steryl ester hydrolase activity and involved in sterol homeostasis; localized to lipid particle membranes
YER041W	YEN1	0.94	1	Q17RS7	3e-11	Holliday junction resolvase; localization is cell-cycle dependent and regulated by Cdc28p phosphorylation; homolog of human GEN1 and has similarity to S. cerevisiae endonuclease Rth1p
YFR007W	YFH7	0.66	1	No Hitsd		Putative kinase with similarity to the phosphoribulokinase/uridine kinase/bacterial pantothenate kinase (PRK/URK/PANK) subfamily of P-loop kinases
YGR285C	ZUO1	0.93	3	Q99543	6e-62	Ribosome-associated chaperone, functions in ribosome biogenesis and, in partnership with Ssz1p and SSb1/2, as a chaperone for nascent polypeptide chains; contains a DnaJ domain and functions as a J-protein partner for Ssb1p and Ssb2p
YNR029C		0.71	1	Q9BRT8	1e-60	Putative protein of unknown function, deletion confers reduced fitness in saline
YGR054W		0.59	3	Q9BY44	3e-53	Eukaryotic initiation factor (eIF) 2A; associates specifically with both 40S subunits and 80 S ribosomes, and interacts genetically with both eIF5b and eIF4E; homologous to mammalian eIF2A
YJL068C		1.09	1	P10768	3e-52	Non-essential intracellular esterase that can function as an S-formylglutathione hydrolase; may be involved in the detoxification of formaldehyde, which can be metabolized to S-formylglutathione; similar to human esterase D
YPR003C		0.73	3	Q9BXS9	1e-42	Putative sulfate permease; physically interacts with Hsp82p; green fluorescent protein (GFP)-fusion protein localizes to the ER; YPR003C is not an essential gene
YDL124W		0.36	2	P14550	7e-29	NADPH-dependent alpha-keto amide reductase; reduces aromatic alpha-keto amides, aliphatic alpha-keto esters, and aromatic alpha-keto esters; member of the aldo-keto reductase (AKR) family
YLR036C		0.67	2	No Hitsd		Putative protein of unknown function predicted to have transmembrane domains; interacts with HSP90 by yeast two-hybrid analysis; YLR036C is not an essential protein
YMR111C				No Hitsd		Protein of unknown function; green fluorescent protein (GFP)-fusion protein localizes to the nucleus; YMR111C is not an essential gene
YGL235W		0.63	1	No Hitsd		Putative protein of unknown function; potential Cdc28p substrate; null mutant displays increased resistance to antifungal agents gliotoxin, cycloheximide and H2O2
YJR039W		0.55	2	No Hitsd		Putative protein of unknown function; the authentic, non-tagged protein is detected in highly purified mitochondria in high-throughput studies
YDR514C		0.85	1	No Hitsd		Putative protein of unknown function
YLR046C		0.92	2	No Hitsd		Putative membrane protein; member of the fungal lipid-translocating exporter (LTE) family of proteins; transcription is activated by paralogous transcription factors Yrm1p and Yrr1p along with genes involved in multidrug resistance
YCL074W		0.66	1	No Hitsd		Pseudogene: encodes fragment of Ty Pol protein
YJR011C		0.8	1	No Hitsd		Putative protein of unknown function; GFP-fusion protein expression is induced in response to the DNA-damaging agent MMS
YLR445W		0.8	2	No Hitsd		Putative protein of unknown function; transcription is regulated by Ume6p and induced in response to alpha factor
YOR304C-A		0.79	2	No Hitsd		Protein of unknown function; green fluorescent protein (GFP)-fusion protein localizes to the cell periphery, cytoplasm, bud, and bud neck
YIL029C		0.56	2	No Hitsd		Putative protein of unknown function; deletion confers sensitivity to 4-(N-(S-glutathionylacetyl)amino) phenylarsenoxide (GSAO)
YLR297W		0.89	2	No Hitsd		Putative protein of unknown function; green fluorescent protein (GFP)-fusion protein localizes to the vacuole; YLR297W is not an essential gene; induced by treatment with 8-methoxypsoralen and UVA irradiation
YPL272C		0.81	2	No Hitsd		Putative protein of unknown function; gene expression induced in response to ketoconazole; YPL272C is not an essential gene
YCL006C						Misidentified ORF deleted when a sequence update created a stop codon after residue 23
YCL023C						Dubious open reading frame unlikely to encode a protein, based on available experimental and comparative sequence data; partially overlaps verified ORF KCC4
YDR220C						Dubious open reading frame, null mutant exhibits synthetic phenotype with alpha-synuclein
YDR431W						Dubious ORF unlikely to encode a functional protein, based on available experimental and comparative sequence data
YDR535C						Dubious open reading frame unlikely to encode a protein, based on available experimental and comparative sequence data; YDR535C is not an essential gene.
YGR011W						Dubious open reading frame unlikely to encode a functional protein, based on available experimental and comparative sequence data
YIR044C				No Hitsd		Possible pseudogene in strain S288C; YIR044C and the adjacent ORF, YIR043C, together may encode a non-functional member of the conserved, often subtelomerically-encoded Cos protein family
YJL175W						Dubious open reading frame unlikely to encode a functional protein; deletion confers resistance to cisplatin, hypersensitivity to 5-fluorouracil, and growth defect at high pH with high calcium; overlaps gene for SWI3 transcription factor
YJR020W						Dubious open reading frame unlikely to encode a functional protein, based on available experimental and comparative sequence data
YKL147C						Dubious open reading frame, unlikely to encode a protein; not conserved in closely related Saccharomyces species; partially overlaps the verified gene AVT3
YKL162C-A						Dubious open reading frame unlikely to encode a functional protein, based on available experimental and comparative sequence data
YKL169C						Dubious open reading frame unlikely to encode a protein, based on available experimental and comparative sequence data; partially overlaps the verified gene MRPL38
YLR294C						Dubious open reading frame unlikely to encode a protein, based on available experimental and comparative sequence data; partially overlaps the verified gene ATP14
YLR374C						Dubious open reading frame unlikely to encode a protein, based on available experimental and comparative sequence data; partially overlaps the uncharacterized ORF STP3/YLR375W
YLR434C						Dubious open reading frame unlikely to encode a protein, based on available experimental and comparative sequence data; partially overlaps the verified ORF TSR2/YLR435W
YML009C-A						Dubious open reading frame unlikely to encode a functional protein, based on available experimental and comparative sequence data; partially overlaps SPT5/YML010W ORF
YMR194C-A						Dubious open reading frame unlikely to encode a functional protein, based on available experimental and comparative sequence data
YMR326C						Dubious open reading frame unlikely to encode a protein, based on available experimental and comparative sequence data; overlaps the telomere on the right arm of chromosome 13
aAmount of Ty1 cDNA in the strain with a deletion of the ORF relative to the wild-type strain, BY4741, whose Ty1 cDNA level was arbitrarily set to 1.0
bNumber of independent cultures analyzed for Ty1 cDNA level
cUniProtKB identifier
dNo hits with a BLAST E-value score <0.01
