# Supplementary material for: Host co-factors of the retrovirus-like transposon Ty1
Source: Mob DNA. 2012 Aug 2;3:12. doi: 10.1186/1759-8753-3-12 (PMC3522557; doi:10.1186/1759-8753-3-12)
Supplement: Additional file 2 — Tables of GO function and GO process categories of RHF genes. [file 1759-8753-3-12-S2.xlsx]

## Sheet: GO Function
GOID	GO term	Frequency	Genome Frequency	RHF Gene(s)
3674	molecular function unknown	88 out of 279 genes, 31.5%	2000 of 6335 genes, 31.6%	AST1,UMP1,PAU24,YCL023C,SNT1,OCA4,RAD61,FYV1,PST2,GIR2,YDR220C,OPI7,YDR431W,SPG3,YDR514C,YDR535C,FAR7,PES4,LSB3,IRC5,SKI8,NIF3,YGL235W,YGR011W,UPF3,HGH1,ELP2,SNF6,YIL029C,PRM2,APQ12,SYG1,PRM5,MUC1,MND2,YIR044C,LOH1,IKS1,IML2,YJL175W,YJR011C,YJR020W,REC107,YJR039W,HIT1,IBA57,PTM1,DGR2,YKL147C,YKL162C-A,YKL169C,UTP30,YLR036C,YLR046C,SKG3,RSA3,YLR294C,YLR297W,MMS22,YLR374C,YLR434C,GMC2,YML009C-A,PML…
5198	structural molecule activity	29 out of 279 genes, 10.4%	356 of 6335 genes, 5.6%	NUP170,RPL19A,RPL31A,RPP1A,RPS11A,MRPL7,SWR1,MRPS28,RPL34A,RPL7A,RPS25A,RPL27A,RPS27B,RPN10,MRPL8,MRPL49,MRP17,NUP120,NUP133,RPL37A,RPS30A,MRPL39,NUP188,RPL16B,RPS19B,RPS19A,RPL33B,RPL43A,ATG11
3735	structural constituent of ribosome	22 out of 279 genes, 7.9%	224 of 6335 genes, 3.5%	RPL19A,RPL31A,RPP1A,RPS11A,MRPL7,MRPS28,RPL34A,RPL7A,RPS25A,RPL27A,RPS27B,MRPL8,MRPL49,MRP17,RPL37A,RPS30A,MRPL39,RPL16B,RPS19B,RPS19A,RPL33B,RPL43A
3723	RNA binding	19 out of 279 genes, 6.8%	759 of 6335 genes, 12%	YCL074W,CTH1,REF2,MRPS28,LSM6,LOC1,YGR054W,SBP1,GRE3,LSM1,RPB4,MRT4,MUD2,LOS1,GCN3,HCR1,RPL16B,MPP6,BUD21
16491	oxidoreductase activity	18 out of 279 genes, 6.5%	276 of 6335 genes, 4.4%	GCV3,FRM2,HIS4,YDL124W,AAD6,MET13,GRE3,DFG10,KGD1,GUT2,BNA1,LIA1,MET5,HOM6,OAR1,CCP1,LOT6,ALD3
3677	DNA binding	18 out of 279 genes, 6.5%	379 of 6335 genes, 6%	RAD16,HPC2,ISW1,HMO1,UME6,MIG3,SIP4,SPT10,RPB4,SWI3,SPT23,RSC2,PMS1,INO4,RAD17,USV1,CTF4,HDA3
16887	ATPase activity	16 out of 279 genes, 5.7%	234 of 6335 genes, 3.7%	ATP1,RAD16,ISW1,CDC50,CCC2,BCS1,ATP17,SPF1,YFH7,VMA16,DBP7,RSC2,NAM7,PMS1,PEX6,VPH1
22857	transmembrane transporter activity	15 out of 279 genes, 5.4%	309 of 6335 genes, 4.9%	ATP1,BAP2,CCC2,BCS1,ATP17,SPF1,FCY21,DUR3,VMA16,TRK1,TOM70,LYP1,TOM6,VPH1,TOM5
30234	enzyme regulator activity	9 out of 279 genes, 3.2%	220 of 6335 genes, 3.5%	GLO3,MDJ1,PIG2,GCN3,SIS2,RIC1,TUS1,SSE1,RRD2
16301	kinase activity	9 out of 279 genes, 3.2%	199 of 6335 genes, 3.1%	SNF1,GAL83,YFH7,KSP1,ADO1,THI20,HRK1,DBF20,THI22
4518	nuclease activity	7 out of 279 genes, 2.5%	132 of 6335 genes, 2.1%	CCR4,YCL074W,NPP2,YEN1,SPO11,POL32,MKT1
16874	ligase activity	7 out of 279 genes, 2.5%	181 of 6335 genes, 2.9%	RAD16,MSW1,TOM1,PEX4,UFD4,LIP2,ARG1
1071	nucleic acid binding transcription factor activity	6 out of 279 genes, 2.2%	156 of 6335 genes, 2.5%	INO2,UME6,MIG3,SIP4,RTG1,INO4
8565	protein transporter activity	5 out of 279 genes, 1.8%	52 of 6335 genes, 0.8%	BCS1,LST7,TOM70,TOM6,TOM5
988	protein binding transcription factor activity	5 out of 279 genes, 1.8%	131 of 6335 genes, 2.1%	UME6,SPT3,SPT8,SWI6,UME1
8168	methyltransferase activity	5 out of 279 genes, 1.8%	90 of 6335 genes, 1.4%	NCL1,RKM4,OMS1,PPM1,TGS1
16779	nucleotidyltransferase activity	5 out of 279 genes, 1.8%	113 of 6335 genes, 1.8%	YCL074W,RPO41,RPB4,POL32,TRF5
51082	unfolded protein binding	5 out of 279 genes, 1.8%	66 of 6335 genes, 1.0%	HSP42,MDJ1,ZUO1,NSG1,CPR7
16746	transferase activity, transferring acyl groups	4 out of 279 genes, 1.4%	118 of 6335 genes, 1.9%	SPT10,ELO1,OAR1,NAT4
8233	peptidase activity	4 out of 279 genes, 1.4%	137 of 6335 genes, 2.2%	YCL074W,UBP9,OTU1,BRO1
16853	isomerase activity	4 out of 279 genes, 1.4%	58 of 6335 genes, 0.9%	HIS6,CPR7,PUS7,RRD2
16829	lyase activity	4 out of 279 genes, 1.4%	84 of 6335 genes, 1.3%	SIS2,PCK1,ABZ2,HIS3
16810	hydrolase activity, acting on carbon-nitrogen (but not peptide) bonds	4 out of 279 genes, 1.4%	61 of 6335 genes, 1%	HIS4,HDA1,THI20,HDA3
8134	transcription factor binding	4 out of 279 genes, 1.4%	65 of 6335 genes, 1.0%	SNF5,UME6,LOT6,SPT8
4871	signal transducer activity	4 out of 279 genes, 1.4%	39 of 6335 genes, 0.6%	AFR1,MSB2,STE3,WSC3
16791	phosphatase activity	4 out of 279 genes, 1.4%	95 of 6335 genes, 1.5%	PTC1,HIS2,SAP185,LTP1
8135	translation factor activity, nucleic acid binding	3 out of 279 genes, 1.1%	45 of 6335 genes, 0.7%	YGR054W,GCN3,HCR1
3729	mRNA binding	3 out of 279 genes, 1.1%	69 of 6335 genes, 1.1%	CTH1,LOC1,GRE3
4386	helicase activity	3 out of 279 genes, 1.1%	79 of 6335 genes, 1.2%	DHH1,DBP7,NAM7
19899	enzyme binding	2 out of 279 genes, 0.7%	51 of 6335 genes, 0.8%	ELF1,LOS1
42393	histone binding	2 out of 279 genes, 0.7%	41 of 6335 genes, 0.6%	VPS72,SWI3
43167	ion binding	2 out of 279 genes, 0.7%	47 of 6335 genes, 0.7%	CCC2,ISU1
8092	cytoskeletal protein binding	1 out of 279 genes, 0.4%	64 of 6335 genes, 1.0%	NIP100
16798	hydrolase activity, acting on glycosyl bonds	1 out of 279 genes, 0.4%	47 of 6335 genes, 0.7%	DSE4
32182	small conjugating protein binding	1 out of 279 genes, 0.4%	43 of 6335 genes, 0.7%	RPN10
19843	rRNA binding	1 out of 279 genes, 0.4%	93 of 6335 genes, 1.5%	MRT4
16757	transferase activity, transferring glycosyl groups	1 out of 279 genes, 0.4%	100 of 6335 genes, 1.6%	URA5
3924	GTPase activity	1 out of 279 genes, 0.4%	58 of 6335 genes, 0.9%	MTG2
30674	protein binding, bridging	0 out of 279 genes, 0%	45 of 6335 genes, 0.7%	none
8289	lipid binding	0 out of 279 genes, 0%	93 of 6335 genes, 1.5%	none
16765	transferase activity, transferring alkyl or aryl (other than methyl) groups	0 out of 279 genes, 0%	39 of 6335 genes, 0.6%	none
30533	triplet codon-amino acid adaptor activity	0 out of 279 genes, 0%	299 of 6335 genes, 4.7%	none
30555	RNA modification guide activity	0 out of 279 genes, 0%	71 of 6335 genes, 1.1%	none
other	other	15 out of 279 genes, 5.4%		VAC17,CRD1,GLO2,PPN1,THP2,YJL068C,MYO3,EAP1,YEH1,CAR2,GAS5,YOR302W,PDE2,PLC1,SNT309
not_yet_annotated	not_yet_annotated	2 out of 279 genes, 0.7%		YCL006C,YGR272C

## Sheet: GO Process
GOID	GO term	Frequency	Genome Frequency	RHF Gene(s)
8150	biological process unknown	50 out of 279 genes, 17.9%	1212 of 6335 genes, 19.1%	PAU24,YCL023C,OCA4,FYV1,PST2,YDR220C,OMS1,OPI7,YDR431W,SPG3,YDR514C,YDR535C,PES4,NIF3,YGL235W,YGR011W,HGH1,YIL029C,PRM5,YIR044C,IKS1,IML2,YJL175W,YJR011C,YJR020W,YJR039W,HIT1,PTM1,DGR2,YKL147C,YKL162C-A,YKL169C,YLR036C,YLR046C,SKG3,YLR297W,YLR374C,YLR434C,YML009C-A,YMR111C,YMR194C-A,YMR326C,YNR029C,GAS5,PIN2,YOR304C-A,PRM4,UIP4,YPL272C,YPR003C
6366	transcription from RNA polymerase II promoter	29 out of 279 genes, 10.4%	448 of 6335 genes, 7.1%	CCR4,HPC2,ISW1,SNF5,INO2,HMO1,REF2,UME6,SPT3,MIG3,ELP2,SNF6,THP2,SIP4,SPT10,RPB4,SWI3,SPT23,ELF1,SPT8,SWI6,RSC2,HDA1,CAF40,RTG1,INO4,UME1,USV1,HDA3
42221	response to chemical stimulus	20 out of 279 genes, 7.2%	354 of 6335 genes, 5.6%	SNF5,PTC1,YDL124W,DHH1,AFR1,UME6,FAR7,GRE3,SIP4,SWI3,STE3,CCP1,LOT6,FAR11,RTG1,MDY2,BRO1,SVS1,USV1,OPY2
2181	cytoplasmic translation	19 out of 279 genes, 6.8%	173 of 6335 genes, 2.7%	RPL19A,RPL31A,RPP1A,RPS11A,GIR2,RPL34A,RPL7A,RPS25A,RPL27A,RPS27B,MTG2,RPL37A,HCR1,RPS30A,RPL16B,RPS19B,RPS19A,RPL33B,RPL43A
23052	signaling	19 out of 279 genes, 6.8%	227 of 6335 genes, 3.6%	SNT1,PTC1,AFR1,SNF1,GAL83,FAR7,MSB2,PEX4,KSP1,SYG1,STE3,TUS1,FAR11,PEX6,RTG1,WSC3,PDE2,PLC1,OPY2
6325	chromatin organization	18 out of 279 genes, 6.5%	221 of 6335 genes, 3.5%	HPC2,ISW1,SNF5,SNT1,HMO1,SWR1,SPT3,VPS72,SNF6,SPT10,SWI3,ELF1,SPT8,RSC2,NAT4,HDA1,LGE1,HDA3
7005	mitochondrion organization	16 out of 279 genes, 5.7%	338 of 6335 genes, 5.3%	PTC1,CRD1,MRPL7,MSW1,MRPS28,BCS1,MDJ1,RPO41,MRPL8,MRPL49,MRP17,MRPL39,SAM37,TOM70,TOM6,TOM5
6605	protein targeting	15 out of 279 genes, 5.4%	268 of 6335 genes, 4.2%	AST1,NUP170,PEX4,NUP120,NUP133,LOT6,NUP188,SAM37,TOM70,PEX6,MDY2,TOM6,BRO1,ATG11,TOM5
6974	response to DNA damage stimulus	14 out of 279 genes, 5.0%	284 of 6335 genes, 4.5%	RAD16,UMP1,SNF5,MIG3,YEN1,SNF6,SPT10,POL32,MMS22,RSC2,PMS1,MKT1,RAD17,CTF4
51169	nuclear transport	14 out of 279 genes, 5.0%	162 of 6335 genes, 2.6%	NUP170,TOM1,ZUO1,THP2,APQ12,RPB4,NUP120,LOS1,NUP133,LOT6,NUP188,RPS19B,SOL1,RPS19A
6629	lipid metabolic process	13 out of 279 genes, 4.7%	264 of 6335 genes, 4.2%	FRM2,CRD1,INO2,UME6,NSG1,APQ12,DFG10,ELO1,SPT23,OAR1,YEH1,INO4,PLC1
6520	cellular amino acid metabolic process	13 out of 279 genes, 4.7%	239 of 6335 genes, 3.8%	GCV3,HIS4,MSW1,HIS2,MET13,HIS6,LIA1,HOM6,CAR2,ALD3,ABZ2,ARG1,HIS3
6401	RNA catabolic process	13 out of 279 genes, 4.7%	106 of 6335 genes, 1.7%	CCR4,DHH1,CTH1,LSM6,SKI8,UPF3,LSM1,RPB4,POL32,MRT4,NAM7,TRF5,MPP6
51321	meiotic cell cycle	13 out of 279 genes, 4.7%	165 of 6335 genes, 2.6%	SNT1,UME6,SKI8,SPO11,MND2,REC107,SWI6,MMS22,GMC2,PMS1,RAD17,UME1,TGS1
6364	rRNA processing	13 out of 279 genes, 4.7%	294 of 6335 genes, 4.6%	RPS11A,LSM6,TOM1,LOC1,ZUO1,RPS27B,MRT4,DBP7,HCR1,SQS1,MPP6,BUD21,PUS7
6310	DNA recombination	12 out of 279 genes, 4.3%	155 of 6335 genes, 2.4%	SNF5,IRC5,SKI8,THP2,MND2,REC107,POL32,SWI6,MMS22,RSC2,RAD17,CTF4
70647	protein modification by small protein conjugation or removal	12 out of 279 genes, 4.3%	149 of 6335 genes, 2.4%	RAD16,TOM1,UBP9,OTU1,UPF3,PEX4,ELP2,MND2,UFD4,NAM7,LGE1,BRO1
5975	carbohydrate metabolic process	11 out of 279 genes, 3.9%	282 of 6335 genes, 4.5%	SNF5,GLO2,SNF1,SNF6,GRE3,PIG2,DFG10,GUT2,SIP4,SWI3,PCK1
42274	ribosomal small subunit biogenesis	11 out of 279 genes, 3.9%	124 of 6335 genes, 2%	RPS11A,LSM6,TOM1,LOC1,RPS27B,UTP30,HCR1,SQS1,RPS19B,RPS19A,BUD21
6281	DNA repair	11 out of 279 genes, 3.9%	233 of 6335 genes, 3.7%	RAD16,SNF5,YEN1,SNF6,SPT10,POL32,MMS22,RSC2,PMS1,RAD17,CTF4
70271	protein complex biogenesis	11 out of 279 genes, 3.9%	226 of 6335 genes, 3.6%	NUP170,UMP1,ISW1,BCS1,PPM1,GAL83,SKI8,SAM37,TOM6,VPH1,TOM5
15931	nucleobase-containing compound transport	11 out of 279 genes, 3.9%	116 of 6335 genes, 1.8%	NUP170,THP2,APQ12,RPB4,NUP120,LOS1,NUP133,NUP188,RPS19B,SOL1,RPS19A
278	mitotic cell cycle	11 out of 279 genes, 3.9%	292 of 6335 genes, 4.6%	CCR4,HPC2,RAD61,TOM1,MND2,SAP185,SIS2,SWI6,RRD2,NIP100,CTF4
746	conjugation	10 out of 279 genes, 3.6%	106 of 6335 genes, 1.7%	PTC1,DHH1,AFR1,SPT3,FAR7,PRM2,STE3,FAR11,MDY2,OPY2
6417	regulation of translation	10 out of 279 genes, 3.6%	89 of 6335 genes, 1.4%	RPL31A,SNF1,ZUO1,SBP1,RPB4,EAP1,GCN3,NAM7,MKT1,YOR302W
51726	regulation of cell cycle	9 out of 279 genes, 3.2%	186 of 6335 genes, 2.9%	CCR4,SNT1,UME6,MND2,SIS2,SWI6,RAD17,UME1,OPY2
55085	transmembrane transport	9 out of 279 genes, 3.2%	188 of 6335 genes, 3%	ATP1,BAP2,CCC2,ATP17,SPF1,FCY21,LOT6,TOM70,TOM6
6873	cellular ion homeostasis	9 out of 279 genes, 3.2%	123 of 6335 genes, 1.9%	CRD1,CTH1,CCC2,SPF1,VMA16,TRK1,HRK1,VPH1,ISU1
55086	nucleobase-containing small molecule metabolic process	9 out of 279 genes, 3.2%	182 of 6335 genes, 2.9%	ATP1,ATP17,NPP2,GUT2,BNA1,ADO1,SIS2,URA5,SQS1
6997	nucleus organization	8 out of 279 genes, 2.9%	54 of 6335 genes, 0.9%	NUP170,TOM1,PRM2,APQ12,NUP120,NUP133,NUP188,TGS1
9408	response to heat	8 out of 279 genes, 2.9%	49 of 6335 genes, 0.8%	MDJ1,RPB4,NUP120,NUP133,SWI6,NUP188,WSC3,UME1
6397	mRNA processing	7 out of 279 genes, 2.5%	186 of 6335 genes, 2.9%	CCR4,REF2,LSM6,RPB4,MUD2,SQS1,SNT309
16570	histone modification	7 out of 279 genes, 2.5%	99 of 6335 genes, 1.6%	SNT1,SPT3,SPT8,NAT4,HDA1,LGE1,HDA3
6468	protein phosphorylation	7 out of 279 genes, 2.5%	176 of 6335 genes, 2.8%	PTC1,SNF1,GAL83,KSP1,IKS1,HRK1,DBF20
7059	chromosome segregation	7 out of 279 genes, 2.5%	132 of 6335 genes, 2.1%	NUP170,RAD61,MND2,MMS22,RSC2,CTF4,HDA3
32543	mitochondrial translation	7 out of 279 genes, 2.5%	137 of 6335 genes, 2.2%	MRPL7,MSW1,MRPS28,MRPL8,MRPL49,MRP17,MRPL39
8033	tRNA processing	7 out of 279 genes, 2.5%	100 of 6335 genes, 1.6%	NCL1,PTC1,ELP2,SAP185,LOS1,PUS7,ISU1
51186	cofactor metabolic process	7 out of 279 genes, 2.5%	164 of 6335 genes, 2.6%	KGD1,GUT2,BNA1,IBA57,SIS2,ABZ2,ISU1
6354	transcription elongation, DNA-dependent	7 out of 279 genes, 2.5%	75 of 6335 genes, 1.2%	CCR4,HPC2,ISW1,THP2,ELF1,RSC2,CAF40
7124	pseudohyphal growth	7 out of 279 genes, 2.5%	68 of 6335 genes, 1.1%	UME6,SPT3,SNF1,KSP1,DFG10,MUC1,DIA1
9451	RNA modification	6 out of 279 genes, 2.2%	156 of 6335 genes, 2.5%	NCL1,ELP2,SAP185,PUS7,ISU1,TGS1
8380	RNA splicing	6 out of 279 genes, 2.2%	139 of 6335 genes, 2.2%	PTC1,LSM6,MUD2,LOS1,SQS1,SNT309
6260	DNA replication	6 out of 279 genes, 2.2%	141 of 6335 genes, 2.2%	CCR4,POL32,MMS22,LGE1,TGS1,CTF4
6970	response to osmotic stress	6 out of 279 genes, 2.2%	77 of 6335 genes, 1.2%	MSB2,MYO3,SIS2,RRD2,USV1,OPY2
51603	proteolysis involved in cellular protein catabolic process	6 out of 279 genes, 2.2%	189 of 6335 genes, 3%	RAD16,UMP1,MDJ1,RPN10,MND2,BRO1
1403	invasive growth in response to glucose limitation	6 out of 279 genes, 2.2%	54 of 6335 genes, 0.9%	SPT3,SNF1,GAL83,MUC1,SIP4,DIA1
7010	cytoskeleton organization	5 out of 279 genes, 1.8%	218 of 6335 genes, 3.4%	HSP42,LIA1,WSC3,RRD2,NIP100
18193	peptidyl-amino acid modification	5 out of 279 genes, 1.8%	84 of 6335 genes, 1.3%	RKM4,SPT3,LIA1,SPT8,NAT4
71554	cell wall organization or biogenesis	5 out of 279 genes, 1.8%	209 of 6335 genes, 3.3%	MET5,MYO3,TUS1,WSC3,SSP2
42273	ribosomal large subunit biogenesis	5 out of 279 genes, 1.8%	81 of 6335 genes, 1.3%	TOM1,LOC1,MRT4,DBP7,RSA3
70925	organelle assembly	4 out of 279 genes, 1.4%	82 of 6335 genes, 1.3%	RPS11A,RPS27B,MRT4,RSA3
6979	response to oxidative stress	4 out of 279 genes, 1.4%	85 of 6335 genes, 1.3%	YDL124W,GRE3,CCP1,LOT6
6457	protein folding	4 out of 279 genes, 1.4%	88 of 6335 genes, 1.4%	MDJ1,ZUO1,CPR7,SSE1
6091	generation of precursor metabolites and energy	4 out of 279 genes, 1.4%	161 of 6335 genes, 2.5%	PIG2,KGD1,OAR1,YLR294C
51052	regulation of DNA metabolic process	4 out of 279 genes, 1.4%	78 of 6335 genes, 1.2%	CCR4,SWI3,SWI6,TGS1
42255	ribosome assembly	4 out of 279 genes, 1.4%	59 of 6335 genes, 0.9%	RPS11A,RPS27B,MRT4,RSA3
9311	oligosaccharide metabolic process	4 out of 279 genes, 1.4%	43 of 6335 genes, 0.7%	SNF5,SNF6,DFG10,SWI3
48285	organelle fission	4 out of 279 genes, 1.4%	126 of 6335 genes, 2%	RAD61,TOM1,MND2,CTF4
7031	peroxisome organization	4 out of 279 genes, 1.4%	66 of 6335 genes, 1.0%	PEX4,PEX6,WSC3,ATG11
6413	translational initiation	3 out of 279 genes, 1.1%	58 of 6335 genes, 0.9%	YGR054W,RPB4,GCN3
902	cell morphogenesis	3 out of 279 genes, 1.1%	28 of 6335 genes, 0.4%	DHH1,AFR1,MDY2
42594	response to starvation	3 out of 279 genes, 1.1%	82 of 6335 genes, 1.3%	SNF1,KSP1,ATG29
45333	cellular respiration	3 out of 279 genes, 1.1%	90 of 6335 genes, 1.4%	KGD1,OAR1,YLR294C
6360	transcription from RNA polymerase I promoter	3 out of 279 genes, 1.1%	63 of 6335 genes, 1%	ISW1,HMO1,UME1
8213	protein alkylation	3 out of 279 genes, 1.1%	42 of 6335 genes, 0.7%	RKM4,PPM1,LGE1
6414	translational elongation	3 out of 279 genes, 1.1%	332 of 6335 genes, 5.2%	RPL31A,RPP1A,ZUO1
6811	ion transport	3 out of 279 genes, 1.1%	132 of 6335 genes, 2.1%	ATP1,CCC2,ATP17
43543	protein acylation	3 out of 279 genes, 1.1%	64 of 6335 genes, 1.0%	SPT3,SPT8,NAT4
6766	vitamin metabolic process	3 out of 279 genes, 1.1%	47 of 6335 genes, 0.7%	ABZ2,THI20,THI22
6897	endocytosis	3 out of 279 genes, 1.1%	98 of 6335 genes, 1.5%	CDC50,MYO3,COS10
6352	transcription initiation, DNA-dependent	2 out of 279 genes, 0.7%	66 of 6335 genes, 1.0%	ISW1,RPB4
6353	transcription termination, DNA-dependent	2 out of 279 genes, 0.7%	33 of 6335 genes, 0.5%	ISW1,REF2
33043	regulation of organelle organization	2 out of 279 genes, 0.7%	147 of 6335 genes, 2.3%	MND2,TGS1
6869	lipid transport	2 out of 279 genes, 0.7%	49 of 6335 genes, 0.8%	CDC50,SAM37
16197	endosome transport	2 out of 279 genes, 0.7%	78 of 6335 genes, 1.2%	RIC1,BRO1
10324	membrane invagination	2 out of 279 genes, 0.7%	43 of 6335 genes, 0.7%	ATG29,ATG11
48308	organelle inheritance	2 out of 279 genes, 0.7%	52 of 6335 genes, 0.8%	VAC17,PTC1
43144	snoRNA processing	2 out of 279 genes, 0.7%	37 of 6335 genes, 0.6%	REF2,TRF5
54	ribosomal subunit export from nucleus	2 out of 279 genes, 0.7%	41 of 6335 genes, 0.6%	ZUO1,NUP120
910	cytokinesis	2 out of 279 genes, 0.7%	111 of 6335 genes, 1.8%	MYO3,DSE4
43934	sporulation	2 out of 279 genes, 0.7%	126 of 6335 genes, 2%	SPT3,SSP2
6470	protein dephosphorylation	2 out of 279 genes, 0.7%	39 of 6335 genes, 0.6%	PTC1,LTP1
48193	Golgi vesicle transport	2 out of 279 genes, 0.7%	183 of 6335 genes, 2.9%	GLO3,LST7
6865	amino acid transport	2 out of 279 genes, 0.7%	44 of 6335 genes, 0.7%	BAP2,LYP1
31399	regulation of protein modification process	1 out of 279 genes, 0.4%	75 of 6335 genes, 1.2%	PTC1
6486	protein glycosylation	1 out of 279 genes, 0.4%	69 of 6335 genes, 1.1%	DFG10
32196	transposition	1 out of 279 genes, 0.4%	108 of 6335 genes, 1.7%	YCL074W
7114	cell budding	1 out of 279 genes, 0.4%	74 of 6335 genes, 1.2%	MYO3
6887	exocytosis	1 out of 279 genes, 0.4%	47 of 6335 genes, 0.7%	MYO3
7033	vacuole organization	1 out of 279 genes, 0.4%	68 of 6335 genes, 1.1%	VAC17
16050	vesicle organization	1 out of 279 genes, 0.4%	77 of 6335 genes, 1.2%	GLO3
51049	regulation of transport	1 out of 279 genes, 0.4%	61 of 6335 genes, 1%	LOT6
32200	telomere organization	1 out of 279 genes, 0.4%	67 of 6335 genes, 1.1%	TGS1
6418	tRNA aminoacylation for protein translation	1 out of 279 genes, 0.4%	37 of 6335 genes, 0.6%	MSW1
48284	organelle fusion	1 out of 279 genes, 0.4%	65 of 6335 genes, 1.0%	PRM2
8643	carbohydrate transport	0 out of 279 genes, 0%	38 of 6335 genes, 0.6%	none
51604	protein maturation	0 out of 279 genes, 0%	45 of 6335 genes, 0.7%	none
61025	membrane fusion	0 out of 279 genes, 0%	78 of 6335 genes, 1.2%	none
6383	transcription from RNA polymerase III promoter	0 out of 279 genes, 0%	38 of 6335 genes, 0.6%	none
6497	protein lipidation	0 out of 279 genes, 0%	44 of 6335 genes, 0.7%	none
other	other	10 out of 279 genes, 3.6%		PPN1,AAD6,YFH7,LSB3,DUR3,LOH1,YJL068C,LIP2,PML39,DDR2
not_yet_annotated	not_yet_annotated	2 out of 279 genes, 0.7%		YCL006C,YGR272C
